# Supplementary material for: Analysis of Host Jejunum Transcriptome and Associated Microbial Community Structure Variation in Young Calves with Feed-Induced Acidosis
Source: Metabolites. 2021 Jun 23;11(7):414. doi: 10.3390/metabo11070414 (PMC8303401; doi:10.3390/metabo11070414)
Supplement: Supplementary file 1 [file metabolites-11-00414-s001.zip]

Archive with 4 entries (4 files):
- Supplemental Table S1-DEGs.pdf
- Supplemental Table S2_Functional annotation with z-score.pdf
- Supplemental Table S3-Function-SLC.pdf
- Supplemental Table S4-Genera.pdf
